# Supplementary material for: Characterizing human postprandial metabolic response using multiway data analysis
Source: Metabolomics. 2024 May 9;20(3):50. doi: 10.1007/s11306-024-02109-y (PMC11082008; doi:10.1007/s11306-024-02109-y)
Supplement: Supplementary file 1 — (xlsx 14 KB) [file 11306_2024_2109_MOESM1_ESM.xlsx]

## Sheet: Table S1.1_Metabolite_List
	Cholesterol(C)	Triglycerides(TG)	Phospholipids(PL)	Cholesteryl esters (CE)	Free cholesterol (FC)	Total lipids(L)	Particles(P)
Lipoproteins	VLDL							Size
	XXL-VLDL-C	XXL-VLDL-TG	XXL-VLDL-PL	XXL-VLDL-CE	XXL-VLDL-FC	XXL-VLDL-L	XXL-VLDL-P	XXL
	XL-VLDL-C	XL-VLDL-TG	XL-VLDL-PL	XL-VLDL-CE	XL-VLDL-FC	XL-VLDL-L	XL-VLDL-P	XL
	L-VLDL-C	L-VLDL-TG	L-VLDL-PL	L-VLDL-CE	L-VLDL-FC	L-VLDL-L	L-VLDL-P	L
	M-VLDL-C	M-VLDL-TG	M-VLDL-PL	M-VLDL-CE	M-VLDL-FC	M-VLDL-L	M-VLDL-P	M
	S-VLDL-C	S-VLDL-TG	S-VLDL-PL	S-VLDL-CE	S-VLDL-FC	S-VLDL-L	S-VLDL-P	S
	XS-VLDL-C	XS-VLDL-TG	XS-VLDL-PL	XS-VLDL-CE	XS-VLDL-FC	XS-VLDL-L	XS-VLDL-P	XS
	VLDL-C	VLDL-TG	VLDL-PL	VLDL-CE	VLDL-FC	VLDL-L	VLDL-P
	Average diameter of VLDL
	IDL
	IDL-C	IDL-TG	IDL-PL	IDL-CE	IDL-FC	IDL-L	IDL-P
	LDL
	L-LDL-C	L-LDL-TG	L-LDL-PL	L-LDL-CE	L-LDL-FC	L-LDL-L	L-LDL-P	L
	M-LDL-C	M-LDL-TG	M-LDL-PL	M-LDL-CE	M-LDL-FC	M-LDL-L	M-LDL-P	M
	S-LDL-C	S-LDL-TG	S-LDL-PL	S-LDL-CE	S-LDL-FC	S-LDL-L	S-LDL-P	S
	LDL-C	LDL-TG	LDL-PL	LDL-CE	LDL-FC	LDL-L	LDL-P
	Average diameter of LDL.
	HDL
	XL-HDL-C	XL-HDL-TG	XL-HDL-PL	XL-HDL-CE	XL-HDL-FC	XL-HDL-L	XL-HDL-P	XL
	L-HDL-C	L-HDL-TG	L-HDL-PL	L-HDL-CE	L-HDL-FC	L-HDL-L	L-HDL-P	L
	M-HDL-C	M-HDL-TG	M-HDL-PL	M-HDL-CE	M-HDL-FC	M-HDL-L	M-HDL-P	M
	S-HDL-C	S-HDL-TG	S-HDL-PL	S-HDL-CE	S-HDL-FC	S-HDL-L	S-HDL-P	S
	HDL-C	HDL-TG	HDL-PL	HDL-CE	HDL-FC	HDL-L	HDL-P
	Average diameter of HDL
	TOTAL
	Total-C	Total-TG	Total-PL	Total-CE	Total-FC	Total-L	Total-P
	Remnant-C and Total-FA
	REST
Apolipoproteins	ApoA1, ApoB
Fatty acids	Degree of unsaturation, Omega-3, Omega-6, DHA, LA, MUFA, PUFA, SFA
Amino acids	Ala, Gln, Gly, His, Ile, Leu, Total BCAA, Tyr, Val
Glycolysis-related metabolites	Citrate, Glucose, Lactate, Pyruvate
Ketone bodies	Acetate, Acetoacetate, Acetone, bOHbutyrate
Other	C-peptide, GlycA, Insulin

## Sheet: Table S1.2_MetaVariable_List
Measurements	Sex	mean	SD	median	IQR
BMI (kg/m2)	Female	22.8606	4.14334	22.1964	4.82176
	Male	22.8286	3.95579	22.1612	4.32465
FatMass (kg)	Female	19.2144	7.49863	17.2627	7.6867
	Male	14.4328	8.05806	12.131	6.7608
FatMassIndex (kg/m2)	Female	6.7867	2.71094	6.13604	2.52474
	Male	4.38426	2.43037	3.62981	2.12705
FatPercentage (%)	Female	28.8834	5.92835	27.9	6.9
	Male	18.247	6.16004	16.55	6.175
FFMI (kg/m2)	Female	15.1898	1.62823	14.9141	1.98564
	Male	17.5734	1.7946	17.549	2.00318
HOMAIR	Female	2.88868	1.50758	2.65719	1.89424
	Male	2.35397	1.19649	2.03709	1.55457
MuscleFatRatio	Female	2.46801	0.666526	2.4481	0.831579
	Male	4.7574	1.61939	4.78811	1.98026
MuscleMass (kg)	Female	43.0862	5.43339	43.1	6.6
	Male	57.8463	7.16559	56.9	9.15
Waist (cm)	Female	78.8013	10.7824	77.25	11.525
	Male	81.4186	11.5048	78	9.55
WaistHeightRatio	Female	46.7972	6.62617	46.029	7.23617
	Male	44.832	6.38262	43.2085	5.57615
Weight (kg)	Female	64.9526	11.989	63.05	13.575
	Male	75.4786	14.0107	72.75	15.575
